# Supplementary material for: Unique Spatial Immune Profiling in Pancreatic Ductal Adenocarcinoma with Enrichment of Exhausted and Senescent T Cells and Diffused CD47-SIRPα Expression
Source: Cancers (Basel). 2020 Jul 7;12(7):1825. doi: 10.3390/cancers12071825 (PMC7408661; doi:10.3390/cancers12071825)
Supplement: Supplementary file 1 [file cancers-12-01825-s001.zip]

Archive with 4 entries (3 files):
- supporting information/
- supporting information/cancers-828563-supplementary-resubmit.docx
- supporting information/Table S1.xlsx
- supporting information/Table S2.xlsx
