# Supplementary material for: Unique Spatial Immune Profiling in Pancreatic Ductal Adenocarcinoma with Enrichment of Exhausted and Senescent T Cells and Diffused CD47-SIRPα Expression
Source: Cancers (Basel). 2020 Jul 7;12(7):1825. doi: 10.3390/cancers12071825 (PMC7408661; doi:10.3390/cancers12071825)
Supplement: Supplementary file 1 [file cancers-12-01825-s001.zip › supporting information/Table S1.xlsx]

## Sheet: Φύλλο1
Number of Patients	Sex		Mean Age	Neoadjuvant chemotherapy	Pathology	TNM
	F	M				IA	IB	IIA	IIB	III	IV
28	11	17	71	No	Pancreatic Ductal Adenocarcinoma	2	3	3	15	5	0
14	7	7	65	Yes	Pancreatic Ductal Adenocarcinoma	2	3	1	4	3	1
9	5	4	53	[-]	Non-malignant pancreatic lesion	[-]	[-]	[-]	[-]	[-]	[-]
Table S1. Summary of clinicopathological data. TNM: Tumor Node Metastasis. [-]: Not applicable.
