# Supplementary material for: Unique Spatial Immune Profiling in Pancreatic Ductal Adenocarcinoma with Enrichment of Exhausted and Senescent T Cells and Diffused CD47-SIRPα Expression
Source: Cancers (Basel). 2020 Jul 7;12(7):1825. doi: 10.3390/cancers12071825 (PMC7408661; doi:10.3390/cancers12071825)
Supplement: Supplementary file 1 [file cancers-12-01825-s001.zip › supporting information/Table S2.xlsx]

## Sheet: Φύλλο1
	Neoadjuvant Therapy
	Case	Treatment Regimen
	1	nab-paclitaxel & gemcitabine
	2	nab-paclitaxel & gemcitabine
	3	nab-paclitaxel & gemcitabine
	4	nab-paclitaxel & gemcitabine
	5	nab-paclitaxel & gemcitabine
	6	nab-paclitaxel & gemcitabine
	7	FOLFIRINOX
	8	nab-paclitaxel & gemcitabine
	9	nab-paclitaxel & gemcitabine
	10	nab-paclitaxel & gemcitabine
	11	nab-paclitaxel & gemcitabine
	12	nab-paclitaxel & gemcitabine
	13	nab-paclitaxel & gemcitabine
	14	nab-paclitaxel & gemcitabine
	Table S2. Treatment regimen of patients with pancreatic ductal adenocarcinoma (PDAC) receiving neoadjuvant chemotherapy. FOLFIRINOX: a chemotherapy regimen made up of: 1) Folinic acid (FOL); 2) Fluorouracil (F); 3) Irinotecan (IRIN); Oxaliplatin (OX).
